# Supplementary material for: Annual body mass index gain and risk of hypertensive disorders of pregnancy in a subsequent pregnancy
Source: Sci Rep. 2021 Nov 18;11:22519. doi: 10.1038/s41598-021-01976-y (PMC8602630; doi:10.1038/s41598-021-01976-y)
Supplement: Supplementary file 1 — Supplementary Information 1. [file 41598_2021_1976_MOESM1_ESM.xlsx]

## Sheet: Table S1
Table S1. Multivariable logistic regression analysis of factors potentially associated with HDP in a subsequent pregnancy
		aOR	95%CI	p-value
Model 1	Maternal age☨, years old	1.06	(0.99-1.12)	0.075
	Pre-pregnant BMI☨, kg/m2	1.26	(1.18-1.35)	<0.001*
	Gestational body weight gain☨, kg	1.02	(0.96-1.09)	0.486
	Overt DM☨	2.21	(0.51-9.53)	0.287
	ART☨	1.61	(0.79-3.29)	0.192
	HDP☨	17.11	(9.73-30.09)	<0.001*
	GDM☨	0.53	(0.17-1.71)	0.289
	Pregnancy interval, years	1.57	(1.24-1.97)	<0.001*
	Anuual BMI change, unityear	2.2	(1.65-2.93)	<0.001*
Model 2	Tertiary center	1.33	(0.65-2.73)	0.431
	Maternal age☨, years old	1.05	(0.99-1.12)	0.335
	Pre-pregnant BMI☨, kg/m2	1.26	(1.18-1.34)	<0.001*
	Gestational body weight gain☨, kg	1.02	(0.96-1.09)	0.469
	Overt DM☨	2.06	(0.47-8.97)	0.335
	ART☨	1.52	(0.74-3.14)	0.256
	HDP☨	17.05	(9.69-30.00)	<0.001*
	GDM☨	0.51	(0.16-1.66)	0.265
	Pregnancy interval, years	1.53	(1.20-1.94)	<0.001*
	Anuual BMI change, unityear	2.18	(1.64-2.91)	<0.001*
	HDP, hypertensive disorders of pregnancy; OR, odds ratio; CI, confidence interval; BMI, body mass index; DM, diabetes mellitus; ART, assisted reproductive technology; GDM, gestational diabetes mellitus. ☨parameteres of the index pregnancy. * Statistically significant.

## Sheet: Table S2
Table S2. Baseline characteristics and perinatal outcomes in the women who was pre-pregnant BMI < 25kg/m2 and did not develop HDP in the index pregnancy
		HDP in the subsequent pregnancy	Non-HDP in the subsequent pregnancy	p-value
		n = 41	n = 1,401
Index pregnancy	Maternal age, years old	30.2 ± 4.6	30 ± 4.8	0.813
	Pre-pregnant BMI	20.8 ± 1.9	20.0 ± 2.0	0.008*
	Overweight (BMI ≥ 25.0)	0 (0.0)	0 (0.0)	-
	Smokers	0 (0.0)	15(1.1)	1
	OvertDM	0 (0.0)	11 (0.8)	1
	Hyperthyroidism	0 (0.0)	13 (0.9)	1
	Hypothyroidism	1 (2.4)	27 (1.9)	0.569
	Primiparity	33 (80.5)	Table	0.274
	ART	5 (12.2)	99 (7.1)	0.2
	Gestational body weight gain, kg	13.4 ± 4.4	11.0 ± 3.6	<0.001*
	HDP	0 (0.0)	0 (0.0)	-
	GDM	0 (0.0)	35 (2.5)	0.623
	Stillbirth > 22 weeks of gestation	0 (0.0)	12 (0.9)	1
	GA at delivery, weeks	39.2 ± 2.0	39.2 ± 2.1	0.899
	Preterm birth ( < 37 weeks of gestation)	3 (7.3)	97 (6.9)	0.922
	Cesarean section	12 (29.3)	315 (22.5)	0.309
	Neonatal sex, male	14 (34.1)	774 (55.2)	0.007*
	Neonatal height, cm	49.1 ± 3.0	49.4 ± 2.8	0.473
	Birthweight, g	2,900 ± 494	2,980 ± 481	0.309
	Light for date infant	5 (12.2)	105 (7.5)	0.273
	Placental weight, g	555.6 ± 110.8	570.6 ± 110.8	0.398
Inter-pregnancy	Pregnancy interval, years, median [p25, p75]	2.2 [1.8, 3.2]	2.0 [1.7, 2.5]	0.159
	ΔBMI	1.27 ± 1.57	0.44 ± 1.25	<0.001*
	Anuual BMI change, unit/year	0.84 ± 1.65	0.22 ± 0.68	0.020*
Subsequent pregnancy	Maternal age, years old	33.0 ± 5.0	32.7 ± 5.0	0.7
	Pre-pregnant BMI	22.1 ± 2.7	20.4 ± 2.3	<0.001*
	Overweight (BMI > 25.0)	6 (14.6)	48 (3.4)	<0.001*
	Smokers	0 (0.0)	11 (0.8)	1
	ART	4 (9.8)	103 (7.4)	0.518
	Gestational body weight gain, kg	12.2 ± 3.2	10.2 ± 3.5	<0.001*
	HDP	41 (100)	0 (0.0)	-
	GDM	2 (4.9)	93 (6.6)	0.591
	Stillbirth ≥ 22 weeks of gestation	0 (0.0)	0 (0.0)	-
	GA at delivery, weeks	39.0 ± 1.8	39.1 ± 1.4	0.643
	Preterm birth (<37 weeks of gestation)	3 (7.3)	63 (4.5)	0.394
	Cesarean section	13 (31.7)	315 (22.5)	0.165
	Neonatal sex, male	21 (51.2)	716 (51.1)	0.816
	Neonatal height, cm	49.9 ± 1.9	49.8 ± 1.9	0.763
	Birthweight, g	2,996 ± 561	3,063 ± 392	0.523
	Light for date infant	4 (9.8)	40 (2.9)	0.040*
	Placental weight, g	595.7 ± 120.5	578.1 ± 105.5	0.297
	HDP, hypertensive disorders of pregnancy; BMI, body mass index; DM, diabetes mellitus; ART, assisted reproductive technology; GA, gestational age; PE, preeclampsia; GDM, gestational diabetes mellitus. Data are presented as means ± standard deviation or median [p25, p75] for continuous variables and n (%) for discrete variables. *Statistically significant.
